# Supplementary material for: Diatomite-like KFeS2 for Use in High-Performance Electrodes for Energy Storage and Oxygen Evolution
Source: Nanomaterials (Basel). 2023 Feb 6;13(4):643. doi: 10.3390/nano13040643 (PMC9967514; doi:10.3390/nano13040643)
Supplement: Supplementary file 1 [file nanomaterials-13-00643-s001.zip]

Archive with 1 entries (1 files):
- nanomaterials-2145645-supplementary.pdf
